# Supplementary material for: Novel Charge-Switch Derivatization Method Using 3-(Chlorosulfonyl)benzoic Acid for Sensitive RP-UHPLC/MS/MS Analysis of Acylglycerols, Sterols, and Prenols
Source: Anal Chem. 2025 Mar 28;97(13):7157–64. doi: 10.1021/acs.analchem.4c06496 (PMC11983369; doi:10.1021/acs.analchem.4c06496)
Supplement: Supplementary file 2 — ac4c06496_si_002.xlsx [file ac4c06496_si_002.xlsx]

## Sheet: Overview
SUPPORTING INFORMATION
Novel Charge-Switch Derivatization Method Using 3-(Chlorosulfonyl)benzoic Acid for Sensitive RP-UHPLC/MS/MS Analysis of Acylglycerols, Sterols, and Prenols
Ondřej Peterka1,#, Yasmin Kadyrbekova1,#, Robert Jirásko1, Zuzana Lásko1, Bohuslav Melichar2, Michal Holčapek1,*
1 University of Pardubice, Faculty of Chemical Technology, Department of Analytical Chemistry, Studentská 573, 532 10 Pardubice, Czech Republic
2 Palacký University Medical School and University Hospital Olomouc, Faculty of Medicine and Dentistry, Department of Oncology, I.P. Pavlova 6, 775 20 Olomouc, Czech Republic
Author contributions: # O.P. and Y.K. contributed equally to this work.
Corresponding author: Michal Holčapek, Tel. +420466037087; Email: michal.holcapek@upce.cz
Table of contents:
Table S1:	Concentration of individual standards (STD) in STD-Mix.
Table S2:	Concentration of individual internal standards (IS) in IS-Mix used for spiking of human plasma.
Table S3:	The clinical information concerning samples from volunteers used for preparation of pooled plasma sample.
Table S4:	Summary of the investigated conditions in the mass spectrometry optimization.
Table S5:	Summary of the optimization of collision energy and declustering potential for individual lipid classes.
Table S6:	Parameters calculate and determinated based on calibration curves.
Table S7:	Full list of identified lipids in pooled human plasma.

## Sheet: Table S1
Table S1: Concentration of individual standards (STD) in STD-Mix. Concentrations of nmol/mL of plasma are calculated for 20 µL of standard mix and 10 µL of plasma.
Standard	Abbreviation	MW	Stock solution [mg/mL]	V [µL]	Concentration [µg/mL STD-Mix]	Concentration [µg/mL plasma]	Concentration [nmol/mL plasma]
MG 16:0	MG 16:0	330.277	2	5.16058	20.6423	16.5139	50
MG 18:0	MG 18:0	358.308	2	5.59857	22.3943	17.9154	50
MG 18:1	MG 18:1	356.293	2	5.56707	22.2683	17.8146	50
MG 18:2	MG 18:2	354.277	2	5.53558	22.1423	17.7139	50
MG 19:1	MG 19:1	370.31	2	5.78609	23.1444	18.5155	50
DG 14:0/14:0	DG 28:0	512.444	2	8.00694	32.0278	25.6222	50
DG 16:0/16:0	DG 32:0	568.507	2	8.88292	35.5317	28.4253	50
DG 17:0/17:0	DG 34:0	596.538	2	9.32091	37.2836	29.8269	50
DG 18:0/18:0	DG 36:0	624.569	2	9.75889	39.0356	31.2285	50
DG 18:1/18:1	DG 36:2	620.538	2	9.69591	38.7836	31.0269	50
DG 18:2/18:2	DG 36:4	616.507	2	9.63292	38.5317	30.8253	50
DG 18:3/18:3	DG 36:6	612.475	2	9.56993	38.2797	30.6238	50
DG 19:0/19:0	DG 38:0	652.601	2	10.1969	40.7875	32.63	50
DG 20:0/20:0	DG 40:0	680.632	2	10.6349	42.5395	34.0316	50
Cholestanol	ST 27:0;O	388.371	1	12.1366	24.2732	19.4185	50
Cholesterol D7	ST 27:1;O D7	393.7	1	12.3031	24.6062	19.685	50
Lathosterol	ST 27:1;O	386.355	1	12.0736	24.1472	19.3177	50
7-dehydrocholesterol	ST 27:2;O	384.339	2	6.0053	24.0212	19.217	50
Desmosterol	ST 27:2;O	384.339	2	6.0053	24.0212	19.217	50
Campesterol	ST 28:1;O	400.371	1	12.5116	25.0232	20.0185	50
Sitosterol	ST 29:1;O	414.386	1	12.9597	25.9194	20.7355	50
Stigmasterol	ST 29:2;O	412.69	1	12.8966	25.7931	20.6345	50
Dihydrolanosterol	ST 30:1;O	428.402	1	13.3876	26.7751	21.4201	50
Lanosterol	ST 30:2;O	426.386	1	13.3246	26.6491	21.3193	50
Ergocalciferol		396.339	1	12.3856	24.7712	19.817	50
Cholecalciferol		384.339	1	12.0106	24.0212	19.217	50
α-Tocopherol		430.381	1	13.4494	26.8988	21.5191	50
γ-tocopherol		416.365	2	6.50571	26.0228	20.8183	50
δ-tocopherol		402.35	2	6.50571	26.0228	20.8183	50

## Sheet: Table S2
Table S2: Concentration of individual internal standards (IS) in IS-Mix used for spiking of human plasma. Concentrations of nmol/mL of plasma are calculated for 20 µL of standard mix and 10 µL of plasma.
Internal standard	Abbreviation	MW	Stock solution [mg/mL]	V [µL]	Concentration [µg/mL STD-Mix]	Concentration [µg/mL plasma]	Concentration [nmol/mL plasma]
MG 18:1 D7	MG 18:1 D7	363.337	1	8.17508	1.81669	3.63337	10
MG 19:1	MG 19:1	370.31	0.4	20.8299	1.85155	3.7031	10
DG 14:0/14:0	DG 28:0	512.444	2	5.765	2.56222	5.12444	10
DG 15:0/18:1 D7	DG 33:1 D7	587.551	1	13.2199	2.93776	5.87551	10
1,3-DG 18:1/18:1 D5	DG 36:2 D5	625.57	1	14.0753	3.12785	6.2557	10
Cholesterol D7	ST 27:1;O D7	393.7	6	44.2912	59.055	118.11	300
Desmosterol D6	ST 27:2;O D6	390.37	1	8.78332	1.95185	3.9037	10
Sitosterol D7	ST 29:1;O D7	421.75	1	9.48938	2.10875	4.2175	10
α-Tocopherol D6		436.74	2	4.91332	2.1837	4.3674	10

## Sheet: Table S3
Table S3: The clinical information concerning samples from volunteers used for preparation of pooled plasma sample.
Number	Age	Gender	Weight [kg]	BMI
1	38	F	60	20.5191
2	54	F	56	20.8209
3	52	F	59	20.9042
4	46	F	65	21.7181
5	45	F	60	22.3081
6	40	F	59	22.4813
7	47	F	60	22.8624
8	54	F	70	23.1206
9	43	F	68	23.5294
10	47	F	75	24.2123
11	40	F	67	24.6097
12	43	F	67	24.6097
13	44	F	71	26.079
14	43	F	75	26.5731
15	54	F	79	27.3356
16	42	F	80	27.3588
17	40	F	74	27.5134
18	50	F	75	27.5482
19	58	F	80	28.3447
20	45	F	73	28.5156
21	38	M	78	22.0688
22	51	M	79	24.114
23	38	M	95	24.4789
24	43	M	85	24.8356
25	47	M	83	25.335
26	39	M	84	25.3593
27	48	M	86	26.2507
28	44	M	90	26.2966
29	56	M	77	26.3329
30	43	M	96	26.5928
31	50	M	79	26.7036
32	50	M	85	27.7551
33	42	M	88	27.7743
34	45	M	91	28.0864
35	47	M	85	28.7317
36	54	M	97	28.9647
37	53	M	105	29.0859
38	46	M	101	29.1941
39	41	M	100	29.2184
40	49	M	87	29.4078

## Sheet: Table S4
Table S4: Summary of the investigated conditions in the mass spectrometry optimization.
Parameter	Investigated ranges	Optimal value
Nebulizer gas pressure	30; 40; 50; 60; 70 psi	70 psi
Heating gas pressure	30; 40; 50; 60; 70 psi	70 psi
Curtain gas pressure	10; 20; 30; 40; 50 psi	10 psi
Drying temperature	200; 300; 400; 500; 600 °C	600 °C

## Sheet: Table S5
Table S5: Summary of the optimization of collision energy and declustering potential for individual lipid classes. Other derivatized lipid standards from the same lipid class follow the same trend.
Lipis class	Lipis species	Transision	Collision energy [eV]		Declustering potential [V]
			Investigated range	Optimal value	Investigated range	Optimal value
MG	MG 18:1 (1x)	539.3 → 257.0	-10 to -100	-50	0 to -300	-246
	MG 18:1 (2x)	723.3 → 201.0		-63		-20
DG	DG 18:1/18:1	803.5 → 201.0		-54		-172
		803.5 → 521.3		-75		-270
ST	Cholesterol D7	576.3 → 201.0		-59		-229
	Cholecalciferol	567.3 → 201.0		-53		-234
PR	α-tocopherol	613.4 → 347.1		-63		-251
	γ-tocopherol	599.3 → 333.0		-56		-193
	δ-tocopherol	585.3 → 319.0		-55		-189

## Sheet: Table S6
Table S6: Parameters calculate and determinated based on calibration curves.
Internal standard	Calibration range [nmol/mL]	Calibration curves	R2	LOQ [nmol/mL]	LOD [nmol/mL]
DG 28:0	2.5 - 25	y = 25 766x - 16 025	0.9955	2.5	0.25
DG 33:1 D7	2.5 - 25	y = 14 957x - 7 477	0.991	2.5	0.25
DG 36:2 D5	2.5 - 25	y = 33 024x - 10 018	0.9965	2.5	0.25
MG 18:1 D7 (2x)	2.5 - 25	y = 3 440x + 3 089	0.994	2.5	0.5
MG 19:1 (2x)	2.5 - 25	y = 1 992x + 330	0.992	2.5	0.5
Cholesterol D7	75 - 750	y = 23 831x + 889 055	0.9972	2.5	0.015
Desmosterol D6	2.5 - 25	y = 41 144x + 1 247	0.995	2.5	0.025
Sitosterol D7	2.5 - 25	y = 51 024x - 30 225	0.995	2.5	0.025
α-Tocopherol D6	2.5 - 25	y = 559x + 1 157	0.943	2.5	0.5

## Sheet: Table S7
Table S7: Full list of identified lipids in pooled human plasma. All lipids were detected using deprotonated molecules [M-H]-.
Lipid species level	Molecular species level	Complete structure level	RT (min)	Molecular formula	Precursor ion (Q1)	Product ion (Q3)	Confirmation by standard
Monoacylglycerols (MG) - disubstituted
MG 14:0			1.28	C17H34O4	699.203	200.986	No
MG 16:1			1.34	C19H36O4	695.219	200.986	No
MG 16:0			1.69	C19H38O4	697.235	200.986	Yes
MG 18:3			1.12	C21H36O4	719.219	200.986	No
MG 18:2			1.37	C21H38O4	721.235	200.986	Yes
MG 18:1			1.73	C21H40O4	723.25	200.986	Yes
MG 18:0			2.22	C21H42O4	725.266	200.986	Yes
MG 20:4			1.01	C23H38O4	745.235	200.986	No
Diacylglycerols (DG)
DG 30:1	1,2-DG 16:1_14:0		8.38	C33H62O5	721.435	493.2/467.2	No
	1,3-DG 16:1_14:0		8.73
DG 30:0	1,2-DG 16:0_14:0		9.67	C33H64O5	723.451	495.2/467.2	No
	1,3-DG 16:0_14:0		10.03
DG 31:0	1,2-DG 16:0_15:0		10.18	C34H66O5	737.466	495.2/481.2	No
	1,3-DG 16:0_15:0		10.647
DG 32:2	1,2-DG 18:2_14:0		8.61	C35H64O5	747.451	519.2/467.2	No
	1,3-DG 18:2_14:0		9.016
	1,2-DG 16:1_16:1		8.49			493.2	No
	1,3-DG 16:1_16:1		8.87
DG 32:1	1,2-DG 16:0_16:1		9.67	C35H66O5	749.466	495.2/493.2	No
	1,3-DG 16:0_16:1		10.02
	1,2-DG 18:1_14:0		9.67			521.3/467.2	No
	1,3-DG 18:1_14:0		10.029
DG 32:0	1,2-DG 16:0/16:0		10.87	C35H68O5	751.482	495.2	Yes
	1,3-DG 16:0/16:0		11.28
	1,2-DG 18:0_14:0		10.87			523.3/467.2	No
	1,3-DG 18:0_14:0		11.461
DG 33:1	1,2-DG 17:1_16:0		10.4	C36H68O5	763.482	507.2/495.2	No
	1,2-DG 18:1_15:0		10.4			521.3/481.2	No
DG 34:3	1,2-DG 18:3_16:0		9.04	C37H66O5	773.466	517.2/495.2	No
	1,3-DG 18:3_16:0		9.28
	1,2-DG 18:2_16:1		8.95			519.2/493.2	No
	1,3-DG 18:2_16:1		9.36
DG 34:2	1,2-DG 18:2_16:0		10.01	C37H68O5	775.482	519.2/495.2	No
	1,2-DG 18:1_16:1		9.99			521.3/493.2	No
	1,3-DG 18:1_16:1		10.3
DG 34:1	1,2-DG 18:1_16:0		10.87	C37H70O5	777.497	521.23/495.2	No
	1,3-DG 18:1_16:0		11.28
DG 34:0	1,2-DG 18:0_16:0		11.85	C37H72O5	779.513	523.3/495.2	No
	1,3-DG 18:0_16:0		12.188
DG 36:5	1,2-DG 16:1_20:4		8.74	C39H66O5	797.466	493.2/543.2	No
	1,2-DG 18:2_18:3		8.39			519.2/517.2	No
	1,2-DG 16:0_20:5		8.73			495.2/541.2	No
	1,3-DG 16:0_20:5		9.016
DG 36:4	1,2-DG 18:2/18:2		9.4	C39H68O5	799.482	519.2	Yes
	1,2-DG 16:0_20:4		9.35			495.2/541.2	No
	1,2-DG 18:1_18:3		9.31			521.3/517.2	No
DG 36:3	1,2-DG 18:1_18:2		9.84	C39H70O5	801.497	521.3/519.2	No
	1,2-DG 18:0_18:3		9.88			523.3/517.2	No
	1,3-DG 18:0_18:3		10.32
DG 36:2	1,2-DG 18:1/18:1		10.88	C39H72O5	803.513	521.3	Yes
	1,3-DG 18:1/18:1		11.4
	1,2-DG 18:0_18:2		11			523.3/519.2	No
	1,2-DG 16:0_20:2		10.88			495.2/535.2	No
	1,3-DG 16:0_20:2		11.28
DG 36:1	1,2-DG 18:0_18:1		11.85	C39H74O5	805.529	523.3/521.3	No
	1,3-DG 18:0_18:1		12.288
DG 36:0	1,2-DG 18:0/18:0		12.79	C39H76O5	807.544	523.273	Yes
	1,3-DG 18:0/18:0		13.27
DG 38:6	1,2-DG 18:1_20:5		8.88	C41H68O5	823.482	521.3/541.2	No
	1,3-DG 18:1_20:5		9.29
	1,2-DG 18:2_20:4		8.72			519.2/543.2	No
	1,3-DG 18:2_20:4		9.12
	1,2-DG 16:0_22:6		9.06			495.2/567.3	No
	1,3-DG 16:0_22:6		9.43
DG 38:5	1,2-DG 18:1_20:4		9.83	C41H70O5	825.497	521.3/543.2	No
DG 38:4	1,2-DG 18:0_20:4		10.65	C41H72O5	827.513	523.3/543.2	No
	1,3-DG 18:0_20:4		11.08
	1,2-DG 16:0_22:4		10.4			495.2/567.2	No
	1,2-DG 18:1_20:3		10.4			521.3/537.3	No
DG 38:3	1,2-DG 18:2_20:1		11.28	C41H74O5	829.529	519.2/533.2	No
	1,3-DG 18:2_20:1		11.87
	1,2-DG 18:0_20:3		11.44			523.3/537.2	No
	1,3-DG 18:0_20:3		11.9
DG 38:2	1,2-DG 18:1_20:1		12.01	C41H76O5	831.544	521.3/533.2	No
Sterols (ST)
ST 27:2;O (a)		Desmosterol	6.05	C27H44O	567.314	200.986	Yes
ST 27:2;O (b)		7-dehydrocholesterol	6.7				Yes
ST 27:1;O (a)		Lathosterol	7.22	C27H46O	569.33	200.986	Yes
ST 27:1;O (b)		Cholesterol	7.46				Yes
ST 27:1;O (c)			7.71				No
ST 27:0;O		Cholestanol	7.89	C27H48O	571.345	200.986	Yes
ST 28:2;O (a)			6.55	C28H46O	581.33	200.986	No
ST 28:2;O (b)			7.22
ST 28:1;O		Campesterol	7.9	C28H48O	583.346	200.986	Yes
ST 28:0;O			8.38	C28H50O	585.361	200.986	No
ST 29:2;O		Stigmasterol	7.99	C29H48O	595.345	200.986	Yes
ST 29:1;O		Sitosterol	8.37	C29H50O	597.361	200.986	Yes
ST 29:0;O			8.83	C29H52O	599.377	200.986	No
ST 30:2;O		Lanosterol	6.86	C30H50O	609.361	200.986	Yes
Cholecalciferol			6.37	C27H44O	567.314	200.986	Yes
Prenols (PR)
α-tocopherol			7.29	C29H50O2	613.356	347.058	Yes
γ-tocopherol			7.02	C28H48O2	599.34	333.043	Yes
δ-tocopherol			6.66	C27H46O2	585.324	319.027	Yes
